# Supplementary material for: Effect of CrossFit Training on Physical Fitness of Kickboxers
Source: Int J Environ Res Public Health. 2022 Apr 8;19(8):4526. doi: 10.3390/ijerph19084526 (PMC9030818; doi:10.3390/ijerph19084526)
Supplement: Supplementary file 1 [file ijerph-19-04526-s001.zip]

Archive with 3 entries (3 files):
- Video S1. 1 workout.mp4
- Video S2. 2 workout.mp4
- Video S3. 3 workout.mp4
